# Supplementary material for: Characterisation of secretome-based immune responses of human leukocytes infected with various Mycobacterium tuberculosis lineages
Source: PeerJ. 2021 Jun 3;9:e11565. doi: 10.7717/peerj.11565 (PMC8180191; doi:10.7717/peerj.11565)
Supplement: Supplemental Information 2 [file peerj-09-11565-s002.xlsx]

## Sheet: Table S2
Table S2 Classification of peptides according to qualitative or quantitative differences among M. tuberculosis-infected leukocytes under the various experimental conditions.
Classes	Qualitative definitions	Quantitative definitions
Markers of initial infection	Detectable in infected cells on Day 1 only	More highly expressed (> four-fold) than in uninfected cells at Day 1 but with lower expression than in uninfected cells at Day 5
Markers of sustained infection	Detectable in infected cells on Days 1 and 5 but not in uninfected cells	More highly expressed (> four-fold) in infected cells at both Day 1 and Day 5
Markers suppressed during initial infection	Suppressed in infected cells at Day 1 relative to uninfected cells at Day 1 (expressed at levels at least four-fold lower than in uninfected control)	-
Markers suppressed during sustained infection	Detectable in uninfected cells at Days 1 and 5 but not in infected cells at Days 1 and 5	-
Markers of clearance from infected cells	Detectable in infected cells at Day 5 (i.e. after clearance) only	More highly expressed (> four-fold) in infected vs uninfected cells at Day 5 but expressed less in infected cells at Day 1 than in uninfected cells at Day 1
